# Supplementary material for: The Role of Anorexia in Resistance and Tolerance to Infections in Drosophila
Source: PLoS Biol. 2009 Jul 14;7(7):e1000150. doi: 10.1371/journal.pbio.1000150 (PMC2701602; doi:10.1371/journal.pbio.1000150)
Supplement: Table S2 — p -Values for rate of feeding in S. typhimurium infected flies. Flies were infected with live S. typhimurium, medium as a control, or left unmanipulated. Feeding was monitored by measuring the rate that flies took a meal. A Fisher's exact test to determine the significance at each time point was done and the p-values are reported here. (0.01 MB XLS) [file pbio.1000150.s005.xls]

## Sheet: Sheet1
Figure 1B
Time on blue food	unmanipulated vs Salmonella	media vs Salmonella
10 min	p = 0.0015	p < 0.0001
15 min	p < 0.0001	p < 0.0001
20 min	p = 0.0002	p < 0.0001
25 min	p = 0.0016	p = 0.0093
30 min	p = 0.3893	p = 0.1536
35 min	p = 0.0006	p < 0.0001
