# Supplementary material for: The Role of Anorexia in Resistance and Tolerance to Infections in Drosophila
Source: PLoS Biol. 2009 Jul 14;7(7):e1000150. doi: 10.1371/journal.pbio.1000150 (PMC2701602; doi:10.1371/journal.pbio.1000150)
Supplement: Table S4 — p -Values for the rate of feeding of unmanipulated and L. monocytogenes infected gr28b mutants. Flies were infected with live L. monocytogenes, or left unmanipulated. Feeding was monitored by measuring the rate that flies took a meal. A Fisher's exact test to determine the significance at each time point was done and the p-values are reported here. (0.01 MB XLS) [file pbio.1000150.s006.xls]

## Sheet: Sheet1
Figure 2A
Time on blue food	unmanipulated vs gr28b unmolested	unmanipulated vs gr28b listeria
10 min	p = 0.4353	p = 0.0289
15 min	p < 0.0001	p < 0.0001
20 min	p < 0.0001	p < 0.0001
25 min	p < 0.0001	p < 0.0001
30 min	p = 0.0644	p < 0.0001
35 min	p = 0.0016	p < 0.0001
